# Supplementary material for: Green Pit Viper Envenomations in Bangkok: A Comparison of Follow-Up Compliance and Clinical Outcomes in Older and Younger Adults
Source: Toxins (Basel). 2022 Dec 10;14(12):869. doi: 10.3390/toxins14120869 (PMC9784995; doi:10.3390/toxins14120869)
Supplement: Supplementary file 1 [file toxins-14-00869-s001.zip]

Archive with 1 entries (1 files):
- toxins-1978923-Supplementary.pdf
